# Supplementary material for: Analysis on the hidden cost of prefabricated buildings based on FISM-BN
Source: PLoS One. 2021 Jun 3;16(6):e0252138. doi: 10.1371/journal.pone.0252138 (PMC8174746; doi:10.1371/journal.pone.0252138)
Supplement: S2 File — (XLSX) [file pone.0252138.s002.xlsx]

## Sheet: Sheet1
Sample number	Rationality of splitting prefabricated components	Selection of mechanical equipment	Prefabrication rate and assembly rate	The site selection of prefabrication plant	Management experience and system	Construction management system	Resource allocation efficiency	The integrity of industrial chain	Maturity of design system	Component standardization and integration	Technical level of professionals	National construction standards	Tax policy	Engineering construction standard	Emergency of force majeure	Environmental restoration
1	5	5	5	5	5	5	5	5	5	5	5	5	5	5	5	5
2	5	5	5	3	5	5	3	3	5	5	5	5	5	5	5	5
3	4	5	4	3	5	5	3	3	5	3	3	3	3	3	3	5
4	4	3	4	3	4	4	4	5	5	4	4	4	4	4	4	5
5	4	4	4	2	4	4	4	2	4	4	4	4	5	4	3	4
6	4	5	3	2	5	5	4	2	5	4	3	4	2	3	2	5
7	5	5	5	5	5	5	5	3	5	5	5	5	5	5	5	5
8	3	5	3	3	5	5	3	3	5	3	3	3	3	2	3	5
9	5	5	5	3	5	5	5	2	5	5	5	5	5	5	3	5
10	4	5	4	3	4	5	4	3	5	4	4	4	4	4	4	5
11	5	5	5	2	5	5	5	3	5	5	5	5	5	5	5	5
12	5	5	5	3	5	5	5	2	5	5	5	5	5	5	5	5
13	5	5	5	2	5	5	5	2	5	5	5	5	5	5	3	5
14	4	4	4	3	4	5	4	3	5	5	5	4	4	4	4	4
15	5	5	5	3	5	5	5	3	5	5	5	5	5	5	3	5
16	4	4	5	3	5	5	4	3	5	5	5	5	5	5	3	5
17	5	5	4	1	4	5	5	3	5	5	5	4	4	4	4	4
18	5	5	5	3	5	5	5	3	5	5	5	5	5	5	5	5
19	5	5	5	3	5	5	5	3	5	5	5	5	5	5	5	5
20	3	3	3	5	3	3	3	3	3	3	3	3	3	3	3	3
21	5	5	5	1	5	5	5	3	5	5	5	5	5	5	5	5
22	5	5	5	3	5	5	5	1	5	5	5	5	5	5	5	5
23	4	4	4	2	4	4	4	3	4	4	4	4	4	4	4	4
24	4	4	4	2	4	4	4	2	4	4	4	3	3	2	3	5
25	5	5	5	3	5	5	5	3	5	5	5	5	5	5	5	5
26	5	5	5	5	5	5	5	5	5	5	5	5	5	5	3	5
27	5	5	5	3	5	5	5	2	5	5	5	5	5	5	5	5
28	5	4	4	3	5	4	5	3	3	5	5	5	5	5	3	3
29	5	5	5	4	5	5	5	4	5	5	5	5	5	5	5	5
30	5	5	5	3	5	5	5	3	5	5	5	3	2	2	2	2
31	5	5	5	2	5	5	5	3	5	5	5	4	4	3	4	5
32	4	4	5	2	5	5	4	2	5	5	5	5	5	5	5	5
33	5	5	5	3	5	5	5	5	5	5	5	3	3	3	3	5
34	5	5	5	3	5	5	5	5	5	5	5	3	3	5	3	5
35	2	5	5	3	5	5	2	1	5	5	3	3	3	2	3	5
36	4	4	4	2	5	4	4	2	5	3	3	4	3	3	3	5
37	5	5	5	3	5	5	5	2	5	5	3	5	5	3	5	5
38	3	2	3	1	3	3	3	4	4	4	3	1	2	3	2	3
39	3	4	3	1	5	5	3	1	5	4	4	4	4	4	4	4
40	5	5	5	2	5	5	5	2	5	5	5	5	5	5	5	5
41	5	5	5	2	5	5	5	2	5	5	5	5	3	5	3	5
42	4	4	4	5	4	4	4	5	3	4	4	4	4	4	4	4
43	5	5	5	3	5	5	5	3	5	5	5	5	5	5	5	5
44	3	5	3	3	5	5	3	3	5	5	4	3	3	2	3	5
45	5	5	5	1	5	5	5	1	5	5	5	5	5	5	3	5
46	5	5	5	3	5	5	5	3	5	5	5	5	3	5	5	5
47	5	5	5	2	5	5	5	3	5	5	5	5	5	5	5	5
48	4	4	4	3	4	4	4	3	4	4	4	5	4	4	4	4
49	3	3	3	3	3	5	3	3	5	5	3	4	5	5	5	5
50	5	5	5	1	5	5	5	3	5	5	5	5	3	5	3	5
51	5	5	5	3	5	5	5	3	5	5	5	3	3	5	3	5
52	5	3	5	2	5	5	5	1	5	5	5	2	3	5	3	5
53	4	5	4	2	5	5	4	2	5	5	4	3	3	3	3	5
54	5	5	5	3	5	5	5	3	5	5	5	5	5	3	5	5
55	4	5	4	2	5	5	4	2	5	5	5	5	5	3	5	5
56	5	5	5	3	4	5	5	3	5	5	5	5	3	2	3	5
57	5	5	5	3	5	5	5	4	5	5	5	5	5	3	5	5
58	4	4	4	3	4	4	4	3	4	4	4	4	4	4	4	4
59	5	5	5	1	5	5	5	4	5	5	5	5	5	5	3	5
60	3	5	3	1	5	5	3	1	5	2	3	4	4	5	3	5
61	3	5	3	2	5	5	2	1	5	2	3	4	4	5	3	5
