# Supplementary material for: Analysis on the hidden cost of prefabricated buildings based on FISM-BN
Source: PLoS One. 2021 Jun 3;16(6):e0252138. doi: 10.1371/journal.pone.0252138 (PMC8174746; doi:10.1371/journal.pone.0252138)
Supplement: S5 File — (XLSX) [file pone.0252138.s005.xlsx]

## Sheet: Sheet1
	Gender	Age	Working experience (years)	Occupation	Interview place
Expert 1	Male	43	19	Professor	Changsha city
Expert 2	Male	42	17	Professor	Yueyang city
Expert 3	Male	48	22	Associate professor	Yueyang city
Expert 4	Female	45	18	Associate professor	Changsha city
Expert 5	Male	45	17	Project manager	Changsha city
Expert 6	Male	46	18	Project manager	Changsha city
Expert 7	Male	42	17	Business manager	Yueyang city
Expert 8	Male	46	19	Business manager	Yueyang city
Expert 9	Male	35	9	Construction worker	Yueyang city
Expert 10	Female	39	12	Estimator	Yueyang city
Expert 11	Male	43	18	Senior engineer	Changsha city
Expert 12	Male	44	17	Senior engineer	Yueyang city
Expert 13	Male	42	15	Senior engineer	Changsha city
Expert 14	Male	40	15	Government officials in charge of the construction industry	Yueyang city
Expert 15	Male	38	13	Government officials in charge of the construction industry	Changsha city
